# Supplementary material for: Heterogeneity of PD-L1 Expression Between the Primary Tumor and Matched Lymph Node Metastases in Head and Neck Squamous Cell Carcinomas
Source: Cancers (Basel). 2026 Apr 18;18(8):1286. doi: 10.3390/cancers18081286 (PMC13114373; doi:10.3390/cancers18081286)
Supplement: Supplementary file 1 [file cancers-18-01286-s001.zip]

Archive with 1 entries (1 files):
- cancers-4173603-supplementary.pdf
